# Supplementary material for: Standardization of Workflow and Flow Cytometry Panels for Quantitative Expression Profiling of Surface Antigens on Blood Leukocyte Subsets: An HCDM CDMaps Initiative
Source: Front Immunol. 2022 Feb 11;13:827898. doi: 10.3389/fimmu.2022.827898 (PMC8874145; doi:10.3389/fimmu.2022.827898)
Supplement: Supplementary file 8 [file Table_1.xlsx]

## Sheet: PE markers
CD	TARGET	CLONE	VENDOR	CAT_NO	AB_VOLUME	PLATE	WELL_ID	MATERIAL	PANEL	EXPERIMENT	INST	OPERATOR	PROJECT
CD31	PECAM1	MEM-05	Exbio	1P-273-T100	5	PLATE	D01	BC17	Innate_dried_reagents	L210616_QC4_repeat_Innate	PRG	DK	QC
CD38	CD38	HIT2	Exbio	1P-366-T100	5	PLATE	D02	BC17	Innate_dried_reagents	L210616_QC4_repeat_Innate	PRG	DK	QC
CD40	TNFRSF5	5C3	BioLegend	334308	1	PLATE	D03	BC17	Innate_dried_reagents	L210616_QC4_repeat_Innate	PRG	DK	QC
CD11b	ITGAM	ICRF44	BioLegend	301306	0.5	PLATE	D04	BC17	Innate_dried_reagents	L210616_QC4_repeat_Innate	PRG	DK	QC
FMO	FMO	NA	NA	NA	0	PLATE	D05	BC17	Innate_dried_reagents	L210616_QC4_repeat_Innate	PRG	DK	QC
unstained	unstained	NA	NA	NA	0	PLATE	D06	BC17	Innate_dried_reagents	L210616_QC4_repeat_Innate	PRG	DK	QC
CD31	PECAM1	MEM-05	Exbio	1P-273-T100	5	PLATE	E01	BC18	Innate_dried_reagents	L210616_QC4_repeat_Innate	PRG	DK	QC
CD38	CD38	HIT2	Exbio	1P-366-T100	5	PLATE	E02	BC18	Innate_dried_reagents	L210616_QC4_repeat_Innate	PRG	DK	QC
CD40	TNFRSF5	5C3	BioLegend	334308	1	PLATE	E03	BC18	Innate_dried_reagents	L210616_QC4_repeat_Innate	PRG	DK	QC
CD11b	ITGAM	ICRF44	BioLegend	301306	0.5	PLATE	E04	BC18	Innate_dried_reagents	L210616_QC4_repeat_Innate	PRG	DK	QC
FMO	FMO	NA	NA	NA	0	PLATE	E05	BC18	Innate_dried_reagents	L210616_QC4_repeat_Innate	PRG	DK	QC
CD31	PECAM1	MEM-05	Exbio	1P-273-T100	5	PLATE	F01	BC19	Innate_dried_reagents	L210616_QC4_repeat_Innate	PRG	DK	QC
CD38	CD38	HIT2	Exbio	1P-366-T100	5	PLATE	F02	BC19	Innate_dried_reagents	L210616_QC4_repeat_Innate	PRG	DK	QC
CD40	TNFRSF5	5C3	BioLegend	334308	1	PLATE	F03	BC19	Innate_dried_reagents	L210616_QC4_repeat_Innate	PRG	DK	QC
CD11b	ITGAM	ICRF44	BioLegend	301306	0.5	PLATE	F04	BC19	Innate_dried_reagents	L210616_QC4_repeat_Innate	PRG	DK	QC
FMO	FMO	NA	NA	NA	0	PLATE	F05	BC19	Innate_dried_reagents	L210616_QC4_repeat_Innate	PRG	DK	QC
Quantibrite	Quantibrite	NA	NA	NA	0	PLATE	D12	NA	Innate_dried_reagents	L210616_QC4_repeat_Innate	PRG	DK	QC
