# Supplementary material for: Standardization of Workflow and Flow Cytometry Panels for Quantitative Expression Profiling of Surface Antigens on Blood Leukocyte Subsets: An HCDM CDMaps Initiative
Source: Front Immunol. 2022 Feb 11;13:827898. doi: 10.3389/fimmu.2022.827898 (PMC8874145; doi:10.3389/fimmu.2022.827898)
Supplement: Supplementary file 9 [file Table_2.xlsx]

## Sheet: Sheet1
Supplementary table S2
Reproducibility (intra-assay variance)
	maps_CD	maps_INST	Eosinophils	Neutrophils	Basophils	mDC	classMono	interMono	noncMono	ILC1	ILC2	ILC3	NK cells	pDC	Bdn	Bnaive	BnatEff	BswMem	TCD4CM	TCD4EM	TCD4naive	TCD4TEMRA	Treg	Tfh	TCD8CM	TCD8EM	TCD8naive	TCD8TEMRA	Tgd
CV	CD31	PRG	24.4532	22.7565	11.1694	3.16014	16.2715	24.0209	19.6012	68.7747	24.9143	65.4229	103.739	43.5071	13.0723	10.6373	11.5015	20.1536	110.726	94.2402	50.3476	77.2567	110.281	84.6218	33.1887	89.8977	15.7262	40.5356	74.615
Mean	CD31	PRG	10732.3	12605	10415.3	11047.7	47270	43198	24446.3	6507	1918.67	3545.33	1167.33	21343.3	4325.5	6875	7808.67	4207	1388.33	1032	5153.33	2696	1783.33	899.333	5266.33	2471.33	11314.3	4634.33	3951.33
CV	CD31	BCN	9.86303	2.34527	9.12082	11.7033	10.0685	11.0944	45.1285		37.5012	50.8215	38.4939	9.8893	10.2249	10.1499	15.0798	6.82753	14.8243	8.43737	53.1539	9.13341	16.8885	5.38448	23.8363	29.6583	7.68013	61.9657	76.431
Mean	CD31	BCN	9035.33	12598.7	4928	14070	43165	43696.3	40676.7		2382.33	2510.67	2481	14489	1276.97	2931.63	3283.3	1431.3	449.633	388.3	2377.63	450.967	353.3	686.633	2869.97	1629.97	6487.63	1262.3	1869.63
CV	CD31	MEL	5.51658	5.22448	5.20346	4.27682	13.991	14.1776	9.53539	27.2584	94.367	10.7768	25.9688	17.3222	22.0142	7.2814	2.75928	10.8057	5.24316	38.1618	30.3254	51.6625	36.3103	15.4408	33.9204	94.9904	9.77167	38.9138	99.647
Mean	CD31	MEL	8948	11208.7	4566	12088.7	27420.7	30638	48434.7	1421.67	354.667	3095.33	2823	17366.3	1440	2723	2721	1379	319.333	273.333	3085	232.833	176	258	3300	1487.33	6315.67	3408.67	1257.33
CV	CD11b	PRG	18.6671	14.6432	21.9483	58.4481	15.5564	47.6583	29.6691	81.6781	25.9271	62.8636	30.5785	31.3333	42.5656	64.1559	54.018	38.6665	13.9586	16.2381	12.2468	37.2964	15.4897	14.837	27.2629	3.29936	7.3798	29.9767	22.2193
Mean	CD11b	PRG	24531.7	96962.7	12717.3	361.333	51135	25869	804	16423.7	1049.67	1405.67	1915	215.333	800.667	661	774.667	883	219.333	231	198	389.667	194	192.333	610	340.667	300.667	330.667	513.667
CV	CD11b	BCN	93.6898	9.1101	15.5944	35.7239	6.47291	6.99306	41.0255		75.5361	70.8182	19.4805	22.6953	37.5317	41.3491	96.9148	48.7488	49.4603	35.3927	52.7129	6.82671	51.3931	52.6002	42.8702	59.4515	43.731	28.9184	17.4764
Mean	CD11b	BCN	42284.7	89971	15072	1798.67	80086.3	66701.3	13826		9883.67	8881.33	14432.3	890.667	1446	979.667	2775.67	1574.67	476.333	1793.67	393	4119	312	881	613	1501.33	463	3192.67	3643.67
CV	CD11b	MEL	28.171	20.3602	14.3625	6.57423	29.7772	3.26523	23.3423	44.6848	18.1644	34.3264	9.71148	6.76703	35.3574	58.8929	34.2656	26.4512	20.6578	36.8089	28.4827	85.2777	13.7475	20.2051	29.7898	60.388	29.8936	31.6653	45.0063
Mean	CD11b	MEL	7938.33	18549.7	4896	282.667	12217.3	21574	1460	1335.67	1255	3201	4243	215.333	466.667	138.933	341.667	599	183.333	295	154	553.667	104.467	174	259	466.667	190.333	1383.33	1472
CV	CD38	PRG	30.7678	12.5659	14.7844	12.4032	8.01284	6.98198	36.0094	92.3859	52.6478	49.9315	16.3402	9.06454	31.4439	11.2115	104.988	52.9409	12.8566	12.7368	3.10829	108.145	47.8929	14.1341	44.577	27.0605	21.6208	4.88233	84.8405
Mean	CD38	PRG	2025.33	2466.67	26626.3	17572.7	13620	5348.33	2893	783.333	1096.33	687	18063.3	10451.7	4057.67	5605	1880	2349.33	435.667	271.333	4918.67	886.667	853.333	975	825.667	401	1750.33	376	775.333
CV	CD38	BCN	15.7374	16.2561	11.9494	46.8113	8.92617	6.76961	38.4619		48.2149	38.4431	33.7181	11.7081	28.1396	9.55082	89.4453	34.0164	9.48064	20.7655	20.3782	42.5195	3.81429	22.2832	11.5826	33.6438	37.4404	32.0574	7.64953
Mean	CD38	BCN	2767.67	3738	22451.7	13373.3	14579	10431	7557.33		6543	1912	14096.3	7551.33	1629.67	4462.33	6550	1320	795.667	623.333	4629.33	960.333	672	1530.33	421.667	574.667	1668	958.333	1340
CV	CD38	MEL	32.3811	25.8821	20.6513	76.5045	10.1287	13.4743	21.0505	24.1656	33.3526	26.615	49.0479	37.379	69.075	8.04923	22.8671	40.4174	4.95019	18.9933	6.80524	90.9432	24.4341	8.16878	7.22883	6.94733	10.9393	13.4348	11.7776
Mean	CD38	MEL	1557.67	2064	13593	12124	13332.7	13321	833	359.333	153	643	14903.7	12589.7	2331	4032.67	1013.33	1701	683.667	512.667	5183.67	1877.67	513.333	1286.33	481	498	1801.67	593.667	599
CV	CD40	PRG	15.0852	18.0455	8.0202	14.4098	44.7673	50.5865	41.598	15.7107	9.95713	13.9689	6.01902	18.5339	49.2157	49.8872	52.5794	43.9765	7.27511	8.57451	6.72538	63.7505	5.65322	3.6287	3.28798	5.25901	4.23991	4.13429	77.2384
Mean	CD40	PRG	454.333	288	332	231	421	644.667	330	318	186	253	101.1	235	3879.33	3485	3101	3098.33	227.667	235.667	216.667	360	204	208.667	258.667	262.333	272	265.333	369.333
CV	CD40	BCN	49.264	101.35	97.1883	43.5502	87.6029	62.6475	41.6944		52.1335	47.8029	81.1468	16.0929	69.3269	10.0257	21.5975	22.6829	8.98578	18.8775	1.4555	3.95692	7.5197	8.10961	7.60989	28.6749	4.36896	12.44	16.6294
Mean	CD40	BCN	795.667	1733	775.333	457.667	1866.33	1999	1032.67		466.333	509	521.667	453.333	1341.33	3708.33	3192.67	3205.67	222.667	195.667	198.333	152.333	120.667	298.333	204	176	194.667	115.267	273
CV	CD40	MEL	18.0068	7.90243	7.35481	29.4498	34.0713	30.1019	46.652	11.8591	11.7782	5.67604	8.86956	17.422	13.4869	11.7493	6.07113	6.80959	1.77436	15.5524	3.55867	8.92196	1.53862	1.2448	3.1348	15.4586	5.82503	2.52352	7.09656
Mean	CD40	MEL	291.667	146.667	126.333	309	318	326.667	530.667	116.333	87.0667	100.7	108.267	129.667	2863.33	2745.67	2076.33	2598.33	362.333	369.667	313.333	265	262.667	324.667	319	295.333	305.333	251.667	312.667
Mean CV	29.6787
Min	1.2448
Max	110.726
Inter-laboratory comparison
	maps_CD	Eosinophils	Neutrophils	Basophils	mDC	classMono	interMono	noncMono	ILC1	ILC2	ILC3	NK cells	pDC	Bdn	Bnaive	BnatEff	BswMem	TCD4CM	TCD4EM	TCD4naive	TCD4TEMRA	Treg	Tfh	TCD8CM	TCD8EM	TCD8naive	TCD8TEMRA	Tgd
CV	CD31	10.5091	6.62702	49.3881	12.3798	26.6716	18.8873	32.3386	90.7056	68.4603	17.0071	40.5201	19.4093	73.0545	56.0094	60.5789	69.1659	81.1046	72.4282	40.7609	121.029	114.322	53.1467	33.515	28.5441	35.2975	55.0279	59.8538
Mean	CD31	9571.89	12137.4	6636.44	12402.1	39285.2	39177.4	37852.6	3964.33	1551.89	3050.44	2157.11	17732.9	2347.49	4176.54	4604.32	2339.1	719.1	564.544	3538.66	1126.6	770.878	614.656	3812.1	1862.88	8039.21	3101.77	2359.43
CV	CD11b	68.9312	63.3548	48.8945	104.819	71.2282	65.4623	136.785	120.149	124.104	86.7984	96.9979	88.5251	55.0444	71.5522	100.086	49.2524	54.5353	114.367	51.2223	124.886	51.1534	96.9264	41.1987	82.7571	43.1312	88.5066	85.4657
Mean	CD11b	24918.2	68494.4	10895.1	814.222	47812.9	38048.1	5363.33	8879.67	4062.78	4496	6863.44	440.444	904.444	593.2	1297.33	1018.89	293	773.222	248.333	1687.44	203.489	415.778	494	769.556	318	1635.56	1876.44
CV	CD38	28.8241	31.7012	31.8591	19.8816	4.71424	41.6106	91.6005	52.4761	132.798	66.6525	13.364	24.7977	46.7514	17.2907	94.6098	29.072	28.8614	38.3697	5.64612	44.4699	25.0349	22.023	37.8656	17.7173	3.87528	45.7847	42.7827
Mean	CD38	2116.89	2756.22	20890.3	14356.7	13843.9	9700.11	3761.11	571.333	2597.44	1080.67	15687.8	10197.6	2672.78	4700	3147.78	1790.11	638.333	469.111	4910.56	1241.56	679.556	1263.89	576.111	491.222	1740	642.667	904.778
CV	CD40	50.0544	121.502	80.6556	34.6272	99.6875	89.6943	57.3499	65.6638	79.8204	71.7514	98.8076	60.5458	47.404	15.2084	22.2133	10.923	29.2491	34.1324	25.4499	40.1212	36.4475	21.9367	22.0772	25.1971	22.0618	39.3715	15.2092
Mean	CD40	513.889	722.556	411.222	332.556	868.444	990.111	631.111	217.167	246.467	287.567	243.678	272.667	2694.67	3313	2790	2967.44	270.889	267	242.778	259.111	195.778	277.222	260.556	244.556	257.333	210.756	318.333
Mean CV	54.5414
Min	3.87528
Max	136.785
