# Supplementary material for: Standardization of Workflow and Flow Cytometry Panels for Quantitative Expression Profiling of Surface Antigens on Blood Leukocyte Subsets: An HCDM CDMaps Initiative
Source: Front Immunol. 2022 Feb 11;13:827898. doi: 10.3389/fimmu.2022.827898 (PMC8874145; doi:10.3389/fimmu.2022.827898)
Supplement: Supplementary file 10 [file Table_3.xlsx]

## Sheet: Lympho
	maps_MATERIAL	maps_OPERATOR	maps_EXPERIMENT	maps_CD	maps_CLONE	Bdn_CDmaps2	Bdn_CDmaps1	Bnaive_CDmaps2	Bnaive_CDmaps1	BnatEff_CDmaps2	BnatEff_CDmaps1	BswMem_CDmaps2	BswMem_CDmaps1	TCD4CM_CDmaps2	TCD4CM_CDmaps1	TCD4EM_CDmaps2	TCD4EM_CDmaps1	TCD4naive_CDmaps2	TCD4naive_CDmaps1	TCD4TEMRA_CDmaps2	TCD4TEMRA_CDmaps1	TCD8CM_CDmaps2	TCD8CM_CDmaps1	TCD8EM_CDmaps2	TCD8EM_CDmaps1	TCD8naive_CDmaps2	TCD8naive_CDmaps1	TCD8TEMRA_CDmaps2	TCD8TEMRA_CDmaps1	Tgd_CDmaps2	Tgd_CDmaps1
ITGAM_PLATE_A04_BC17.fcs	BC17	DK	L210616_QC4_repeat_Lympho	CD11b	ICRF44	742	2201.67	545	39.92	678	1586.67	813	2002.50	236	88.33	248	254.17	212	17.17	295	509.17	418	94.17	338	357.50	307	17.17	298	1650.83	418	4735.83
ITGAM_PLATE_B04_BC18.fcs	BC18	DK	L210616_QC4_repeat_Lympho	CD11b	ICRF44	493	1056.67	307	111.67	413	470.83	582	1114.17	184	64.50	188	93.33	170	14.83	317	1320.00	709	111.67	353	160.00	276	39.25	252	508.33	483	117.50
ITGAM_PLATE_C04_BC19.fcs	BC19	DK	L210616_QC4_repeat_Lympho	CD11b	ICRF44	1167	122.50	1131	15.33	1233	96.67	1254	765.00	238	15.33	257	15.33	212	15.33	557	195.83	703	19.33	331	274.17	319	15.33	442	784.17	640	15.33
ITGAM_PLATE_A04_BC01.fcs	BC01	JFC	20210623_LSR4L_Lympho_QCCD3	CD11b	ICRF44	972	241.67	640	31.42	915	334.17	928	725.83	305	1971-06-01	2361	610.00	233	20.25	4362	550.00	393	1971-06-01	893	568.33	269	1971-06-01	2309	1231.67	4354	503.33
ITGAM_PLATE_B04_BC02.fcs	BC02	JFC	20210623_LSR4L_Lympho_QCCD3	CD11b	ICRF44	1328	1958-11-01	871	1958-11-01	1552	1958-11-01	1373	37.33	379	1958-11-01	1912	1958-11-01	319	1958-11-01	3811	73.75	542	1958-11-01	2526	1958-11-01	447	1958-11-01	3118	498.33	3124	407.50
ITGAM_PLATE_C04_BC03.fcs	BC03	JFC	20210623_LSR4L_Lympho_QCCD3	CD11b	ICRF44	2038	2026.67	1428	1445.83	5860	1764.17	2423	2356.67	745	2429.17	1108	3900.83	627	3328.33	4184	14349.17	904	1809.17	1085	1893.33	673	3599.17	4151	9637.50	3453	4700.83
ITGAM_PLATE01_A03_PB04.fcs	PB04	PA	20210915_QC4_MEL_Lympho_CD3extraCD11brpt_row1	CD11b 1_100	ICRF44	466	205.83	179	37.42	367	326.67	459	682.50	195	205.83	401	246.67	186	63.08	1097	842.50	307	221.67	760	345.00	229	141.67	1736	699.17	1785	1710.83
ITGAM_PLATE01_B03_PB05.fcs	PB05	PA	20210915_QC4_MEL_Lympho_CD3extraCD11brpt_row2	CD11b 1_100	ICRF44	632	2017-11-01	193	2017-11-01	444	2017-11-01	771	2017-11-01	214	2017-11-01	300	2017-11-01	172	2017-11-01	243	2017-11-01	300	2017-11-01	442	2017-11-01	217	2017-11-01	893	2017-11-01	711	2017-11-01
ITGAM_PLATE01_C03_PB06.fcs	PB06	PA	20210915_QC4_MEL_Lympho_CD3extraCD11brpt_row3	CD11b 1_100	ICRF44	302		44.8		214		567		141		184		104		321		170		198		125		1521		1920
CD38_PLATE_A02_BC17.fcs	BC17	DK	L210616_QC4_repeat_Lympho	CD38	HIT2	5422	3377.98	6246	2926.61	4159	627.52	3737	1826.61	437	320.18	307	111.93	5092	3616.51	372	251.38	1218	223.85	456	227.52	1696	1208.26	389	616.51	1531	704.59
CD38_PLATE_B02_BC18.fcs	BC18	DK	L210616_QC4_repeat_Lympho	CD38	HIT2	2894	2233.03	5579	3750.46	760	724.77	1976	898.17	491	175.23	238	98.17	4861	2552.29	295	217.43	771	189.91	471	227.52	2153	658.72	384	801.83	331	NA
CD38_PLATE_C02_BC19.fcs	BC19	DK	L210616_QC4_repeat_Lympho	CD38	HIT2	3857	9866.97	4990	4150.46	721	336.70	1335	730.28	379	128.44	269	86.97	4803	2667.89	1993	115.60	488	159.63	276	165.14	1402	646.79	355	478.90	464	321.10
CD38_PLATE_A02_BC01.fcs	BC01	JFC	20210623_LSR4L_Lympho_QCCD3	CD38	HIT2	1603	5641.28	4029	10849.54	5591	1713.76	1260	2963.30	716	925.69	734	411.93	5557	13789.91	1082	1502.75	461	340.37	650	656.88	2291	4715.60	1272	3431.19	1266	1396.33
CD38_PLATE_B02_BC02.fcs	BC02	JFC	20210623_LSR4L_Lympho_QCCD3	CD38	HIT2	1185	6011.93	4477	3414.68	1230	318.35	904	1003.67	866	70.46	655	1975-12-01	3671	3701.83	1294	295.41	437	36.61	719	70.46	1042	1451.38	945	122.02	1457	269.72
CD38_PLATE_C02_BC03.fcs	BC03	JFC	20210623_LSR4L_Lympho_QCCD3	CD38	HIT2	2101	1102.75	4881	3011.93	12829	241.28	1796	237.61	805	112.84	481	53.58	4660	3111.93	505	131.19	367	89.91	355	95.41	1671	627.52	658	226.61	1297	190.83
CD38_PLATE01_A02_PB04.fcs	PB04	PA	20210623_Experiment4wCD3_Lympho	CD38	HIT2	1988	2930.28	4380	4830.28	1239	1483.49	1700	1620.18	721	360.55	620	114.68	5591	3280.73	1279	6577.98	444	223.85	525	373.39	1940	1114.68	503	756.88	632	229.36
CD38_PLATE01_B02_PB05.fcs	PB05	PA	20210623_Experiment4wCD3_Lympho	CD38	HIT2	4085	972.48	3981	2084.40	1025	633.03	2389	601.83	675	231.19	488	66.24	4980	2931.19	3804	211.93	486	90.18	510	2029-12-01	1576	1065.14	653	400.92	647	549.54
CD38_PLATE01_C02_PB06.fcs	PB06	PA	20210623_Experiment4wCD3_Lympho	CD38	HIT2	920	1516.51	3737	3731.19	776	459.63	1014	975.23	655	287.16	430	84.31	4980	3703.67	550	288.99	513	187.16	459	150.46	1889	766.06	625	182.57	518	265.14
							3709.17		5780.73		1234.86		1188.99		83.58		16.88		2824.77		134.86		211.93		250.46		1503.67		720.18		312.84
							1447.71		5372.48		1064.22		1473.39		431.19		210.09		4141.28		261.47		816.51		2086.24		1711.93		1711.93		1632.11
							16.88		16.88		16.88		31.28		16.88		16.88		16.88		16.88		22.57		23.30		16.88		16.88		16.88
PECAM1_PLATE_A01_BC17.fcs	BC17	DK	L210616_QC4_repeat_Lympho	CD31	MEM-05	4672	2056.19	7370	4422.86	7646	5157.14	4280	2464.76	319	88.38	306	69.62	2641	1493.33	348	96.19	3851	2343.81	767	299.05	9452	6486.67	2916	241.90	1534	325.71
PECAM1_PLATE_B01_BC18.fcs	BC18	DK	L210616_QC4_repeat_Lympho	CD31	MEM-05	4631.5	1976-12-01	7220	2675.24	8777	2800.00	5016	1976-12-01	3150	197.14	2137	1976-12-01	7823	2569.52	3419	1531.43	7220	3917.14	4984	3848.57	12997	6458.10	6640	2442.86	7236	5606.67
PECAM1_PLATE_C01_BC19.fcs	BC19	DK	L210616_QC4_repeat_Lympho	CD31	MEM-05	3673	1386.67	6035	3230.48	7003	3288.57	3325	1436.19	696	14.67	653	14.67	4996	949.52	4321	14.67	4728	2173.33	1663	1949.52	11494	5906.67	4347	14.67	3084	57.62
PECAM1_PLATE_A01_BC01.fcs	BC01	JFC	20210623_LSR4L_Lympho_QCCD3	CD31	MEM-05	1325.9	1640.95	3140.9	2996.19	3812.9	3297.14	1477.9	1810.48	463.9	324.76	377.9	327.62	2712.9	2806.67	495.9	1311.43	2534.9	2980.95	1090.9	1011.43	6455.9	7074.29	638.9	1576.19	630.9	1101.90
PECAM1_PLATE_B01_BC02.fcs	BC02	JFC	20210623_LSR4L_Lympho_QCCD3	CD31	MEM-05	1129	968.57	2591	2964.76	3205	2361.90	1497	524.76	377	14.67	362	14.67	980	1538.10	415	14.67	2418	1862.86	1774	1011.43	6006	6165.71	1008	1365.71	1545	370.48
PECAM1_PLATE_C01_BC03.fcs	BC03	JFC	20210623_LSR4L_Lympho_QCCD3	CD31	MEM-05	1376	653.33	3063	1608.57	2832	2273.33	1319	761.90	508	13.24	425	13.24	3440	1381.90	442	13.24	3657	1368.57	2025	13.24	7001	6008.57	2140	13.24	3433	13.24
PECAM1_PLATE01_A01_PB04.fcs	PB04	PA	20210623_Experiment4wCD3_Lympho	CD31	MEM-05	1074	19.62	2627	1090.48	2798	809.52	1441	19.62	300	19.62	153	19.62	4061	595.24	96.5	19.62	4450	3363.81	3118	561.90	6509	5020.95	4268	2672.38	2696	3493.33
PECAM1_PLATE01_B01_PB05.fcs	PB05	PA	20210623_Experiment4wCD3_Lympho	CD31	MEM-05	1628	587.62	2951	1546.67	2717	2687.62	1487	1452.38	329	16.95	338	16.95	2196	1157.14	324	180.95	2214	2114.29	630	1975.24	5625	6083.81	4077	3189.52	670	3645.71
PECAM1_PLATE01_C01_PB06.fcs	PB06	PA	20210623_Experiment4wCD3_Lympho	CD31	MEM-05	1618	17.52	2591	887.62	2648	1968.57	1209	17.52	329	17.52	329	17.52	2998	17.52	278	17.52	3236	726.67	714	17.52	6813	3462.86	1881	17.52	406	17.52
TNFRSF5_PLATE_A03_BC17.fcs	BC17	DK	L210616_QC4_repeat_Lympho	CD40	5C3	6081	4019.15	5489	3748.94	4980	3425.53	4670	4625.53	245	43.83	259	43.83	212	43.83	226	43.83	267	61.91	278	47.45	281	43.83	278	43.83	698	101.91
TNFRSF5_PLATE_B03_BC18.fcs	BC18	DK	L210616_QC4_repeat_Lympho	CD40	5C3	2680	5168.09	2380	3944.68	2264	3887.23	2375	4853.19	212	39.15	224	39.15	205	39.15	229	39.15	259	70.85	252	73.83	259	39.15	259	39.15	224	39.15
TNFRSF5_PLATE_C03_BC19.fcs	BC19	DK	L210616_QC4_repeat_Lympho	CD40	5C3	2877	4112.77	2586	3500.00	2059	3244.68	2250	4380.85	226	37.87	224	37.87	233	37.87	625	280.85	250	50.00	257	50.00	276	37.87	259	37.87	186	37.87
TNFRSF5_PLATE_A03_BC01.fcs	BC01	JFC	20210623_LSR4L_Lympho_QCCD3	CD40	5C3	2255	8102.13	4061	6091.49	3903	5806.38	3903	8000.00	243	29.57	170	29.57	200	29.57	146	29.57	219	35.96	158	56.81	203	68.94	122	80.00	222	84.04
TNFRSF5_PLATE_B03_BC02.fcs	BC02	JFC	20210623_LSR4L_Lympho_QCCD3	CD40	5C3	1373	7836.17	3320	7174.47	2526	7102.13	2452	9442.55	203	24.26	179	24.26	200	24.26	153	24.26	188	45.53	137	31.06	195	24.26	125	37.66	309	24.26
TNFRSF5_PLATE_C03_BC03.fcs	BC03	JFC	20210623_LSR4L_Lympho_QCCD3	CD40	5C3	396	12780.85	3744	14942.55	3149	13889.36	3262	13374.47	222	1751.06	238	2304.26	195	1976.60	158	3329.79	205	1759.57	233	1627.66	186	2202.13	98.8	2380.85	288	2031.91
TNFRSF5_PLATE01_A03_PB04.fcs	PB04	PA	20210623_Experiment4wCD3_Lympho	CD40	5C3	3262	5527.66	2963	4882.98	2219	3853.19	2798	4797.87	365	49.15	305	40.43	326	63.62	262	115.32	319	34.68	267	28.94	321	98.51	248	99.57	288	153.62
TNFRSF5_PLATE01_B03_PB05.fcs	PB05	PA	20210623_Experiment4wCD3_Lympho	CD40	5C3	2837	8612.77	2375	12161.70	2030	9125.53	2536	10195.74	367	338.30	415	485.11	305	540.43	243	848.94	309	175.32	271	165.74	286	425.53	248	363.83	319	382.98
TNFRSF5_PLATE01_C03_PB06.fcs	PB06	PA	20210623_Experiment4wCD3_Lympho	CD40	5C3	2491		2899		1980		2461		355		389		309		290		329		348		309		259		331

## Sheet: Comp_Lympho_stat
maps_CD	Bdn_CDmaps2	Bdn_CDmaps1	Bnaive_CDmaps2	Bnaive_CDmaps1	BnatEff_CDmaps2	BnatEff_CDmaps1	BswMem_CDmaps2	BswMem_CDmaps1	TCD4CM_CDmaps2	TCD4CM_CDmaps1	TCD4EM_CDmaps2	TCD4EM_CDmaps1	TCD4naive_CDmaps2	TCD4naive_CDmaps1	TCD4TEMRA_CDmaps2	TCD4TEMRA_CDmaps1	TCD8CM_CDmaps2	TCD8CM_CDmaps1	TCD8EM_CDmaps2	TCD8EM_CDmaps1	TCD8naive_CDmaps2	TCD8naive_CDmaps1	TCD8TEMRA_CDmaps2	TCD8TEMRA_CDmaps1	Tgd_CDmaps2	Tgd_CDmaps1
CD11b	742	2201.67	545	39.92	678	1586.67	813	2002.50	236	88.33	248	254.17	212	17.17	295	509.17	418	94.17	338	357.50	307	17.17	298	1650.83	418	4735.83
CD11b	493	1056.67	307	111.67	413	470.83	582	1114.17	184	64.50	188	93.33	170	14.83	317	1320.00	709	111.67	353	160.00	276	39.25	252	508.33	483	117.50
CD11b	1167	122.50	1131	15.33	1233	96.67	1254	765.00	238	15.33	257	15.33	212	15.33	557	195.83	703	19.33	331	274.17	319	15.33	442	784.17	640	15.33
CD11b	972	241.67	640	31.42	915	334.17	928	725.83	305	1971-06-01	2361	610.00	233	20.25	4362	550.00	393	1971-06-01	893	568.33	269	1971-06-01	2309	1231.67	4354	503.33
CD11b	1328	1958-11-01	871	1958-11-01	1552	1958-11-01	1373	37.33	379	1958-11-01	1912	1958-11-01	319	1958-11-01	3811	73.75	542	1958-11-01	2526	1958-11-01	447	1958-11-01	3118	498.33	3124	407.50
CD11b	2038	2026.67	1428	1445.83	5860	1764.17	2423	2356.67	745	2429.17	1108	3900.83	627	3328.33	4184	14349.17	904	1809.17	1085	1893.33	673	3599.17	4151	9637.50	3453	4700.83
CD11b	466	205.83	179	37.42	367	326.67	459	682.50	195	205.83	401	246.67	186	63.08	1097	842.50	307	221.67	760	345.00	229	141.67	1736	699.17	1785	1710.83
CD11b	632	2017-11-01	193	2017-11-01	444	2017-11-01	771	2017-11-01	214	2017-11-01	300	2017-11-01	172	2017-11-01	243	2017-11-01	300	2017-11-01	442	2017-11-01	217	2017-11-01	893	2017-11-01	711	2017-11-01
CD11b	302	NA	44.8	NA	214	NA	567	NA	141	NA	184	NA	104	NA	321	NA	170	NA	198	NA	125	NA	1521	NA	1920	NA
CD38	5422	3377.98	6246	2926.61	4159	627.52	3737	1826.61	437	320.18	307	111.93	5092	3616.51	372	251.38	1218	223.85	456	227.52	1696	1208.26	389	616.51	1531	704.59
CD38	2894	2233.03	5579	3750.46	760	724.77	1976	898.17	491	175.23	238	98.17	4861	2552.29	295	217.43	771	189.91	471	227.52	2153	658.72	384	801.83	331	NA
CD38	3857	9866.97	4990	4150.46	721	336.70	1335	730.28	379	128.44	269	86.97	4803	2667.89	1993	115.60	488	159.63	276	165.14	1402	646.79	355	478.90	464	321.10
CD38	1603	5641.28	4029	10849.54	5591	1713.76	1260	2963.30	716	925.69	734	411.93	5557	13789.91	1082	1502.75	461	340.37	650	656.88	2291	4715.60	1272	3431.19	1266	1396.33
CD38	1185	6011.93	4477	3414.68	1230	318.35	904	1003.67	866	70.46	655	1975-12-01	3671	3701.83	1294	295.41	437	36.61	719	70.46	1042	1451.38	945	122.02	1457	269.72
CD38	2101	1102.75	4881	3011.93	12829	241.28	1796	237.61	805	112.84	481	53.58	4660	3111.93	505	131.19	367	89.91	355	95.41	1671	627.52	658	226.61	1297	190.83
CD38	1988	2930.28	4380	4830.28	1239	1483.49	1700	1620.18	721	360.55	620	114.68	5591	3280.73	1279	6577.98	444	223.85	525	373.39	1940	1114.68	503	756.88	632	229.36
CD38	4085	972.48	3981	2084.40	1025	633.03	2389	601.83	675	231.19	488	66.24	4980	2931.19	3804	211.93	486	90.18	510	2029-12-01	1576	1065.14	653	400.92	647	549.54
CD38	920	1516.51	3737	3731.19	776	459.63	1014	975.23	655	287.16	430	84.31	4980	3703.67	550	288.99	513	187.16	459	150.46	1889	766.06	625	182.57	518	265.14
CD38	NA	3709.17	NA	5780.73	NA	1234.86	NA	1188.99	NA	83.58	NA	16.88	NA	2824.77	NA	134.86	NA	211.93	NA	250.46	NA	1503.67	NA	720.18	NA	312.84
CD38	NA	1447.71	NA	5372.48	NA	1064.22	NA	1473.39	NA	431.19	NA	210.09	NA	4141.28	NA	261.47	NA	816.51	NA	2086.24	NA	1711.93	NA	1711.93	NA	1632.11
CD38	NA	16.88	NA	16.88	NA	16.88	NA	31.28	NA	16.88	NA	16.88	NA	16.88	NA	16.88	NA	22.57	NA	23.30	NA	16.88	NA	16.88	NA	16.88
CD31	4672	2056.19	7370	4422.86	7646	5157.14	4280	2464.76	319	88.38	306	69.62	2641	1493.33	348	96.19	3851	2343.81	767	299.05	9452	6486.67	2916	241.90	1534	325.71
CD31	4631.5	1976-12-01	7220	2675.24	8777	2800.00	5016	1976-12-01	3150	197.14	2137	1976-12-01	7823	2569.52	3419	1531.43	7220	3917.14	4984	3848.57	12997	6458.10	6640	2442.86	7236	5606.67
CD31	3673	1386.67	6035	3230.48	7003	3288.57	3325	1436.19	696	14.67	653	14.67	4996	949.52	4321	14.67	4728	2173.33	1663	1949.52	11494	5906.67	4347	14.67	3084	57.62
CD31	1325.9	1640.95	3140.9	2996.19	3812.9	3297.14	1477.9	1810.48	463.9	324.76	377.9	327.62	2712.9	2806.67	495.9	1311.43	2534.9	2980.95	1090.9	1011.43	6455.9	7074.29	638.9	1576.19	630.9	1101.90
CD31	1129	968.57	2591	2964.76	3205	2361.90	1497	524.76	377	14.67	362	14.67	980	1538.10	415	14.67	2418	1862.86	1774	1011.43	6006	6165.71	1008	1365.71	1545	370.48
CD31	1376	653.33	3063	1608.57	2832	2273.33	1319	761.90	508	13.24	425	13.24	3440	1381.90	442	13.24	3657	1368.57	2025	13.24	7001	6008.57	2140	13.24	3433	13.24
CD31	1074	19.62	2627	1090.48	2798	809.52	1441	19.62	300	19.62	153	19.62	4061	595.24	96.5	19.62	4450	3363.81	3118	561.90	6509	5020.95	4268	2672.38	2696	3493.33
CD31	1628	587.62	2951	1546.67	2717	2687.62	1487	1452.38	329	16.95	338	16.95	2196	1157.14	324	180.95	2214	2114.29	630	1975.24	5625	6083.81	4077	3189.52	670	3645.71
CD31	1618	17.52	2591	887.62	2648	1968.57	1209	17.52	329	17.52	329	17.52	2998	17.52	278	17.52	3236	726.67	714	17.52	6813	3462.86	1881	17.52	406	17.52
CD40	6081	4019.15	5489	3748.94	4980	3425.53	4670	4625.53	245	43.83	259	43.83	212	43.83	226	43.83	267	61.91	278	47.45	281	43.83	278	43.83	698	101.91
CD40	2680	5168.09	2380	3944.68	2264	3887.23	2375	4853.19	212	39.15	224	39.15	205	39.15	229	39.15	259	70.85	252	73.83	259	39.15	259	39.15	224	39.15
CD40	2877	4112.77	2586	3500.00	2059	3244.68	2250	4380.85	226	37.87	224	37.87	233	37.87	625	280.85	250	50.00	257	50.00	276	37.87	259	37.87	186	37.87
CD40	2255	8102.13	4061	6091.49	3903	5806.38	3903	8000.00	243	29.57	170	29.57	200	29.57	146	29.57	219	35.96	158	56.81	203	68.94	122	80.00	222	84.04
CD40	1373	7836.17	3320	7174.47	2526	7102.13	2452	9442.55	203	24.26	179	24.26	200	24.26	153	24.26	188	45.53	137	31.06	195	24.26	125	37.66	309	24.26
CD40	396	12780.85	3744	14942.55	3149	13889.36	3262	13374.47	222	1751.06	238	2304.26	195	1976.60	158	3329.79	205	1759.57	233	1627.66	186	2202.13	98.8	2380.85	288	2031.91
CD40	3262	5527.66	2963	4882.98	2219	3853.19	2798	4797.87	365	49.15	305	40.43	326	63.62	262	115.32	319	34.68	267	28.94	321	98.51	248	99.57	288	153.62
CD40	2837	8612.77	2375	12161.70	2030	9125.53	2536	10195.74	367	338.30	415	485.11	305	540.43	243	848.94	309	175.32	271	165.74	286	425.53	248	363.83	319	382.98
CD40	2491	NA	2899	NA	1980	NA	2461	NA	355	NA	389	NA	309	NA	290	NA	329	NA	348	NA	309	NA	259	NA	331	NA

## Sheet: Sheet1
Supplementary Table S3
	CD Maps1	CD Maps2	No of subsets	Min	Med	Max
CD11b	ICRF44	ICRF-44	n=5
	BioLegend	BD		1.00459	1.19147	1.80773
CD38	HIT2	HIT2	n=13
	Exbio	Exbio		1.07538	1.49977	2.17955
CD31	MEM-05	WM59	n=14
	Exbio	BD		1.11986	1.50136	2.16948
CD40	5C3	5C3	n=4
	BioLegend	BD		1.85192	2.31703	2.53415
CD marker	Subset	Bdn	Bdn	Bnaive	Bnaive	BnatEff	BnatEff	BswMem	BswMem	TCD4CM	TCD4CM	TCD4EM	TCD4EM	TCD4naive	TCD4naive	TCD4TEMRA	TCD4TEMRA	TCD8CM	TCD8CM	TCD8EM	TCD8EM	TCD8naive	TCD8naive	TCD8TEMRA	TCD8TEMRA	Tgd	Tgd	Baso	Baso	classMono	classMono	Eosin	Eosin	interMono	interMono	mDC	mDC	Neutro	Neutro	NK	NK	noncMono	noncMono	pDC	pDC
	Dataset	CD Maps1	CD Maps2	CD Maps1	CD Maps2	CD Maps1	CD Maps2	CD Maps1	CD Maps2	CD Maps1	CD Maps2	CD Maps1	CD Maps2	CD Maps1	CD Maps2	CD Maps1	CD Maps2	CD Maps1	CD Maps2	CD Maps1	CD Maps2	CD Maps1	CD Maps2	CD Maps1	CD Maps2	CD Maps1	CD Maps2	CD Maps1	CD Maps2	CD Maps1	CD Maps2	CD Maps1	CD Maps2	CD Maps1	CD Maps2	CD Maps1	CD Maps2	CD Maps1	CD Maps2	CD Maps1	CD Maps2	CD Maps1	CD Maps2	CD Maps1	CD Maps2
CD11b	Median ABC	223.75	742	34.42	545	330.42	678	745.415	813	39.915	236	170	300	16.25	212	529.585	557	56.75	418	309.585	442	16.25	276	741.67	1521	455.415	1785	13637.1	12358	51476.6	51713	22928.7	19244	40439	22370	936.345	298	69706.1	84100	8651.53	4251	4768.52	1379	436.39	240
	Fold difference																												1.1035		1.00459		1.19147		1.80773				1.20649
CD38	Median ABC	2581.66	2101	3740.82	4477	630.275	1230	989.45	1700	203.21	675	85.64	481	3196.33	4980	234.405	1082	188.535	486	196.33	471	1089.91	1696	547.705	625	312.84	647	39114.5	22680	21070.2	14049	2954.84	2005	13318.6	10045	14808	16466	3613.97	2582	21570.3	15567	2266.18	2437	21518.7	9873
	Fold difference		1.22877		1.19679		1.95153		1.71813						1.55804								1.55609						1.72462		1.49977				1.32589		1.11197				1.38564		1.07538		2.17955
CD31	Median ABC	653.33	1618	2675.24	3063	2687.62	3205	761.9	1487	17.52	377	16.95	362	1381.9	2998	19.62	415	2173.33	3657	1011.43	1663	6083.81	6813	1365.71	2916	370.48	1545	7608.41	4851	45820.8	38870	13733	9376	56027.3	38147	8062.99	12169	18335.4	12277	4664.92	2319	72281	43620	32675.6	16136
	Fold difference				1.14494		1.1925								2.16948				1.68267		1.64421		1.11986						1.56842		1.17882		1.4647		1.46872		1.50924		1.49347				1.65706		2.02501
CD40	Median ABC	6681.91	2680	5487.23	2963	4846.81	2264	6426.59	2536	41.49	243	39.79	238	41.49	212	79.575	229	55.955	259	53.405	257	56.385	276	61.915	248	92.975	288	1023.58	279.5	1635.07	476.5	2117.46	473.5	2504.28	694.5	713.06	292.5	1657.52	343	1389	113	2061.55	605	1394.86	258.5
	Fold difference		2.49325		1.85192		2.14081		2.53415
